# Supplementary material for: Serotonin-Related Functional Genetic Variants Affect the Occurrence of Psychiatric and Motor Adverse Events of Dopaminergic Treatment in Parkinson’s Disease: A Retrospective Cohort Study
Source: J Pers Med. 2022 Feb 11;12(2):266. doi: 10.3390/jpm12020266 (PMC8875505; doi:10.3390/jpm12020266)
Supplement: Supplementary file 1 [file jpm-12-00266-s001.zip]

Archive with 1 entries (1 files):
- jpm-1538014-supplementary.pdf
